# Supplementary material for: Natural Deep Eutectic Solvents as Rust Removal Agents from Lithic and Cellulosic Substrates
Source: Molecules. 2024 Jan 28;29(3):624. doi: 10.3390/molecules29030624 (PMC10856158; doi:10.3390/molecules29030624)
Supplement: Supplementary file 1 [file molecules-29-00624-s001.zip]

Archive with 1 entries (1 files):
- molecules-2793529-supplementary.pdf
